# Supplementary material for: Transcriptional Alterations in X-Linked Dystonia–Parkinsonism Caused by the SVA Retrotransposon
Source: Int J Mol Sci. 2022 Feb 17;23(4):2231. doi: 10.3390/ijms23042231 (PMC8875906; doi:10.3390/ijms23042231)
Supplement: Supplementary file 1 [file ijms-23-02231-s001.zip]

Archive with 1 entries (1 files):
- ijms-1534084-supplementary.pdf
